# Supplementary material for: Fabrication of High Performance PVDF Hollow Fiber Membrane Using Less Toxic Solvent at Different Additive Loading and Air Gap
Source: Membranes (Basel). 2021 Oct 29;11(11):843. doi: 10.3390/membranes11110843 (PMC8622764; doi:10.3390/membranes11110843)
Supplement: Supplementary file 1 [file membranes-11-00843-s001.zip]

Archive with 1 entries (1 files):
- membranes-1418775-supplementary.pdf
